# Supplementary material for: Wavelength- and Angle-Selective Photodetectors Enabled by Graphene Hot Electrons with Tamm Plasmon Polaritons
Source: Nanomaterials (Basel). 2023 Feb 10;13(4):693. doi: 10.3390/nano13040693 (PMC9961655; doi:10.3390/nano13040693)
Supplement: Supplementary file 1 [file nanomaterials-13-00693-s001.zip]

Archive with 1 entries (1 files):
- nanomaterials-2172391-supplementary.pdf
